# Supplementary material for: Genome-Wide Association Mapping of Root Traits in a Japonica Rice Panel
Source: PLoS One. 2013 Nov 5;8(11):e78037. doi: 10.1371/journal.pone.0078037 (PMC3818351; doi:10.1371/journal.pone.0078037)
Supplement: Table S1 — List of the accessions included in the panel with their country of origin and Structure group (xlsx). (XLSX) [file pone.0078037.s003.xlsx]

## Sheet: SupTable1
Table S1: List of the accessions included in the panel with their country of origin and Structure group
Genotype	Country	Panel ID	Seed source	Structure group
62667	SENEGAL	250	CRBT_174	1
63-104	SENEGAL	251	IRGC_15100	1
ARAGUAIA	BRAZIL	252	INGER_17399	1
ARIAS	INDONESIA	253	IRGC_43325	2
ARROZ CEBADA	VENEZUELA	254	IRGC_65646	1
AZUCENA	PHILIPPINES	4	IRGC_328	2
BABER	INDIA	255	IRGC_33984	4
BAGANAN ASALAO	MALAYSIA	256	IRGC_71503	2
BAKUNG H	MALAYSIA	257	IRGC_60220	2
BENGALY VAKARINA	MADAGASCAR	259	CRBT_4750	2
BICO BRANCO	BRAZIL	260	IRGC_38994	1
BINULAWAN	PHILIPPINES	261	IRGC_26872	2
BULU PANDAK	INDONESIA	7	IRGC_13614	5
CAAWA/FORTUNA 6	PHILIPPINES	265	IRGC_5441	2
CAIAPO	BRAZIL	266	CRB_10001	1
CANA ROXA	BRAZIL	267	IRGC_25966	2
CANELA DE FERRO	BRAZIL	268	IRGC_50448	1
CHA LOY OE	THAILAND	269	CRB_10002	ad
CHA PHU MA	THAILAND	270	CRB_10003	3
CHUAN 3	TAIWAN	749	IRGC_17051	3
CHUAN 4	TAIWAN	750	IRGC_17052	3
CICIH BETON	INDONESIA	273	IRGC_43372	5
CIRAD 358	IVORY COAST	275	CRBT_8708	ad
CIRAD 392	MADAGASCAR	276	CRBT_9043	ad
CIRAD 394	MADAGASCAR	277	CRBT_9045	1
CIRAD 402	BRAZIL	278	CRBT_9038	na
CIRAD 403	BRAZIL	279	CRBT_9039	1
CIRAD 409	COLOMBIA	280	CRBT_9048	ad
CIRAD 488	MADAGASCAR	281	CRBT_9172	1
CNA-7\BO\1\1>33-13-6-1	COLOMBIA	282	CRB_10004	ad
COLOMBIA 1	COLOMBIA	283	IRTP_394	ad
CT13582-15-5-M	COLOMBIA	284	CRB_10005	ad
CUBA 65	CUBA	289	IRGC_10658	2
CUIABANA	BRAZIL	290	IRTP_17401	ad
CURINCA	BRAZIL	291	CRB_10006	ad
DAM	THAILAND	292	IRGC_23710	3
DANGREY	BHUTAN	293	IRGC_32388	3
DAVAO	PHILIPPINES	294	IRGC_8244	2
DAWASAN RED	BHUTAN	295	IRGC_32389	ad
DINORADO	PHILIPPINES	296	IRTP_12568	2
DOURADO AGULHA	BRAZIL	297	IRGC_3297	1
DOURADO PRECOCE	BRAZIL	298	CRBT_336	1
EARLY MUTANT IAC 165	BRAZIL	999	CRBT_8508	1
ESPERANZA	BOLIVIA	300	CRB_10007	ad
FOHISOMOTRA	MADAGASCAR	301	CRBT_8329	ad
GANIGI	INDONESIA	303	IRGC_48698	2
GEMJYA JYANAM	BHUTAN	304	IRGC_32411	ad
GIZA 171	EGYPT	13	IRGC_50750	4
GOGO	INDONESIA	305	IRGC_43390	2
GOGO LEMPAK	INDONESIA	307	IRGC_43392	2
GOGO LEMPUK	INDONESIA	306	IRGC_43394	2
GOMPA 2	INDIA	308	IRGC_12894	4
GRAZI	IVORY COAST	310	IRGC_50836	1
GUARANI	BRAZIL	311	CRBT_8506	1
GUNDIL KUNING	INDONESIA	312	IRGC_27129	5
HAWM OM	THAILAND	314	IRGC_23729	3
HD 1-4	FRANCE	315	CRBT_8821	1
IAC 165	BRAZIL	14	CRBT_8508	1
IAC 25	BRAZIL	319	IRGC_19642	1
IAC 47	BRAZIL	320	CRBT_1138	1
IDSA 77	IVORY COAST	321	CRBT_8709	ad
IGUAPE CATETO	BRAZIL	322	IRGC_4122	1
INDANE	MYANMAR	323	IRGC_33130	3
IR47684-05-1-B	PHILIPPINES	458	CRB_10008	6
IR47686-09-01-B-1	PHILIPPINES	446	CRB_10009	ad
IR53236-275-1	PHILIPPINES	447	CRB_10010	ad
IR60080-46A	PHILIPPINES	325	IRTP_21016	ad
IR63372-08	PHILIPPINES	328	CRB_10011	6
IR63380-16	PHILIPPINES	327	CRB_10012	ad
IR64	PHILIPPINES	15	IRGC_66970	na
IR65261-19-1-B	PHILIPPINES	449	CRB_10013	ad
IR65907-188-1-B	PHILIPPINES	331	IRTP_21075	6
IR65907-206-4-B	PHILIPPINES	452	CRB_10014	6
IR66421-096-2-1-1	PHILIPPINES	332	CRB_10015	ad
IR66421-105-1-1	PHILIPPINES	453	CRB_10016	ad
IR68704-145-1-1-B	PHILIPPINES	334	CRB_10017	ad
IR71524-44-1-1	PHILIPPINES	454	CRB_10018	ad
IR71525-19-1-1	PHILIPPINES	336	CRB_10019	ad
IRAT 104	IVORY COAST	339	CRBT_4983	1
IRAT 109	IVORY COAST	340	CRBT_4988	1
IRAT 112	IVORY COAST	341	CRBT_4991	1
IRAT 13	IVORY COAST	342	IRGC_28508	1
IRAT 144	GHANA	343	IRGC_55685	1
IRAT 170	IVORY COAST	344	CRBT_7434	1
IRAT 177	FRENCH GUYANA	345	CRBT_7415	1
IRAT 2	SENEGAL	346	CRBT_606	1
IRAT 212	IVORY COAST	347	CRBT_7698	ad
IRAT 216	IVORY COAST	348	CRBT_7702	6
IRAT 234	GUF-BRA	349	CRBT_7409	1
IRAT 257	BRAZIL	350	CRBT_7756	1
IRAT 335	BOLIVIA	351	CRBT_8291	ad
IRAT 362	NICARAGUA	352	CRBT_8712	ad
IRAT 364	NICARAGUA	353	CRBT_8714	1
IRAT 366	NICARAGUA	354	CRBT_8716	1
IRAT 380	MADAGASCAR	355	CRBT_8799	ad
JAO HAW	THAILAND	356	CRB_10020	3
JIMBRUK JOLOWORO	INDONESIA	357	IRGC_43420	2
JUMALI	NEPAL	358	IRGC_9542	ad
JUMULA 2	NEPAL	359	IRGC_13375	4
KAKANI 2	NEPAL	360	IRGC_13373	4
KANIRANGA	INDONESIA	361	IRGC_9145	2
KARASUKARA SURANKASU	TAIWAN	362	IRGC_8196	3
KEDAYAN	MALAYSIA	363	IRGC_71537	2
KENDINGA 5 H	MALAYSIA	365	IRGC_60310	2
KETAN KONIR	INDONESIA	367	IRGC_43444	2
KETAN LUMBU	INDONESIA	368	IRGC_17906	5
KETAN MENAH	INDONESIA	369	CRB_10021	2
KHAO DAM	LAO	17	IRGC_23385	3
KHAO KAP XANG	LAOS	371	IRGC_23423	3
KINANDANG PATONG	PHILIPPINES	372	IRGC_23364	2
KOMOJAMANITRA	MADAGASCAR	373	CRBT_8453	2
KU 115	THAILAND	374	CRBT_3401	3
KUROKA	JAPAN	375	IRGC_74556	ad
LAMBAYQUE 1	PERU	377	IRGC_10769	ad
LUDAN	PHILIPPINES	379	IRGC_64189	2
M 202	USA	19	IRGC_77142	4
MA HAE	THAILAND	380	IRGC_23754	3
MAINTIMOLOTSY 1226	MADAGASCAR	381	IRGC_11010	ad
MALAGKIT PIRURUTONG	PHILIPPINES	382	IRGC_8182	2
MANANELATRA 520	MADAGASCAR	383	CRBT_8445	1
MANDRIRAVINA 3512	MADAGASCAR	384	CRBT_8319	1
MARAVILHA	BRAZIL	385	CRB_10022	ad
MITSANGANAHIJERY	MADAGASCAR	387	CRBT_8316	ad
MOLOK	INDONESIA	388	IRGC_43485	5
MOROBEREKAN	GUINEA	21	IRGC_12048	1
NABESHI	TAIWAN	389	IRGC_8269	3
NEP HOA VANG	VIETNAM	390	IRGC_40748	4
NHTA 10	INDIA	391	IRGC_191	ad
NHTA 5	INDIA	392	IRGC_186	ad
NIPPONBARE	JAPAN	23	IRGC_12731	4
NPE 253	PAKISTAN	393	IRGC_38690	4
NPE 826	PAKISTAN	395	IRGC_38694	4
ORYZICA SABANA 10	COLOMBIA	141	CRB_10023	na
ORYZICA SABANA 6	COLOMBIA	397	CRB_10024	1
OS 4	ZAIRE	398	IRGC_11335	1
OS 6	ZAIRE	399	CRBT_6	1
P5589-1-1-3-P	COLOMBIA	400	CRB_10025	ad
PACHOLINHA	BRAZIL	401	IRGC_50531	ad
PADI BOENAR	INDONESIA	403	IRGC_9147	5
PADI KASALLE	INDONESIA	404	IRGC_8261	ad
PALAWAN	PHILIPPINES	407	CRB_10026	2
PATE BLANC MAN 1	IVORY COAST	409	IRGC_16073	1
PCT11\0\0\2,BO\1>55-1-3-1	COLOMBIA	410	CRB_10027	1
PCT4\SA\4\1>1076-2-4-1-5	COLOMBIA	412	CRB_10028	ad
PEH PI NUO	CHINA	413	IRGC_8266	3
POENOET HITAM	INDONESIA	414	IRGC_8193	5
PRIMAVERA	BRAZIL	459	CRB_10029	ad
PULU LAPA	INDONESIA	416	IRGC_48857	2
RATHAL	SRI LANKA	417	IRGC_31524	ad
REKET MAUN	INDONESIA	418	IRGC_43570	5
RT 1031-69	ZAIRE	419	IRGC_15092	1
SENG	THAILAND	422	IRGC_23776	3
SPEAKER	PHILIPPINES	424	CRB_10030	2
TANDUI	MALAYSIA	427	IRGC_71635	2
TREMBESE	INDONESIA	428	IRGC_43675	2
TRES MESES	BRAZIL	429	IRGC_6464	1
TSIPALA 89	MADAGASCAR	430	CRBT_8385	ad
VARY LAVA 90	MADAGASCAR	432	CRBT_8254	1
VARY LAVA DE BETAFO	MADAGASCAR	433	CRBT_8381	ad
VARY MADINIKA 3566	MADAGASCAR	434	CRBT_8448	ad
VARY MALADY	MADAGASCAR	435	CRBT_8325	ad
VARY SOMOTRA SIHANAKA	MADAGASCAR	437	CRBT_8321	1
VIETNAM1	VIETNAM	455	CRB_10031	3
VIETNAM3	VIETNAM	457	CRB_10032	3
WAB 56-125	IVORY COAST	438	IRTP_19771	ad
WAB 56-50	IVORY COAST	439	IRTP_19464	ad
WAB706-3-4-K4-KB-1	IVORY COAST	440	CRB_10033	1
YANCAOUSSA	IVORY COAST	443	IRGC_16071	1
YANGKUM RED	BHUTAN	444	IRGC_32406	3
YUNLU 7	CHINA	445	CRB_10034	3
