# Supplementary material for: Genome-Wide Association Mapping of Root Traits in a Japonica Rice Panel
Source: PLoS One. 2013 Nov 5;8(11):e78037. doi: 10.1371/journal.pone.0078037 (PMC3818351; doi:10.1371/journal.pone.0078037)
Supplement: Table S4 — Phenotypic correlation between traits. P-values are indicated in smaller font below the correlation values. (XLSX) [file pone.0078037.s006.xlsx]

## Sheet: SupTable4
Table S4: Phenotypic correlations between traits. P-values are indicated in smaller font below the correlation values
	LLGTH	NBL	NBT	SB	DEPTH	LENGTH	ANGLE	NBR_30	RB0020	RB2030	RBB30	DRB	DRP	RB	PB	R_S
LLGTH	1
NBL	0.21652	1
	0.0049
NBT	0.17032	0.42001	1
	0.0278	<.0001
SB	0.53347	0.49844	0.6795	1
	<.0001	<.0001	<.0001
DEPTH	0.28327	0.18931	0.0332	0.33531	1
	0.0002	0.0143	0.6701	<.0001
LENGTH	0.35326	0.1639	0.0263	0.35144	0.91445	1
	<.0001	0.0343	0.7359	<.0001	<.0001
ANGLE	0.2728	0.18374	0.24036	0.41354	0.28687	0.33014	1
	0.0004	0.0175	0.0018	<.0001	0.0002	<.0001
NBR_30	0.39182	0.15011	0.09186	0.43193	0.84762	0.81972	0.26757	1
	<.0001	0.0528	0.2377	<.0001	<.0001	<.0001	0.0005
RB0020	0.55672	0.45507	0.60949	0.90856	0.31416	0.31977	0.35314	0.42524	1
	<.0001	<.0001	<.0001	<.0001	<.0001	<.0001	<.0001	<.0001
RB2030	0.46339	0.22693	0.2033	0.59149	0.78044	0.78997	0.37092	0.84802	0.63899	1
	<.0001	0.0032	0.0084	<.0001	<.0001	<.0001	<.0001	<.0001	<.0001
RBB30	0.40336	0.1651	0.08865	0.45739	0.82047	0.81538	0.25126	0.83458	0.48071	0.90409	1
	<.0001	0.033	0.2546	<.0001	<.0001	<.0001	0.0011	<.0001	<.0001	<.0001
DRB	0.44608	0.20328	0.16001	0.55364	0.81212	0.81669	0.33762	0.85974	0.59294	0.98618	0.95849	1
	<.0001	0.0084	0.0389	<.0001	<.0001	<.0001	<.0001	<.0001	<.0001	<.0001	<.0001
DRP	0.29844	0.01959	-0.08249	0.23491	0.86322	0.86931	0.25279	0.83675	0.22105	0.84825	0.86549	0.87232	1
	<.0001	0.8016	0.2892	0.0022	<.0001	<.0001	0.001	<.0001	0.0041	<.0001	<.0001	<.0001
RB	0.57392	0.41397	0.51409	0.87528	0.51913	0.52675	0.38394	0.62068	0.95886	0.8235	0.6966	0.79402	0.46981	1
	<.0001	<.0001	<.0001	<.0001	<.0001	<.0001	<.0001	<.0001	<.0001	<.0001	<.0001	<.0001	<.0001
PB	0.54901	0.49312	0.66198	0.99	0.3759	0.3928	0.41761	0.47589	0.93025	0.64262	0.51009	0.6063	0.28294	0.91252	1
	<.0001	<.0001	<.0001	<.0001	<.0001	<.0001	<.0001	<.0001	<.0001	<.0001	<.0001	<.0001	0.0002	<.0001
R_S	0.12979	-0.13438	-0.24295	-0.14659	0.39716	0.37705	-0.00585	0.39225	0.20217	0.48704	0.47623	0.49431	0.47755	0.32699	-0.06915	1
	0.0946	0.0834	0.0016	0.0587	<.0001	<.0001	0.9402	<.0001	0.0088	<.0001	<.0001	<.0001	<.0001	<.0001	0.3745
In bold: r2 > 0.75
