# Supplementary material for: Genome-Wide Association Mapping of Root Traits in a Japonica Rice Panel
Source: PLoS One. 2013 Nov 5;8(11):e78037. doi: 10.1371/journal.pone.0078037 (PMC3818351; doi:10.1371/journal.pone.0078037)
Supplement: Table S5 — Detailed results of the association mapping tests. (XLSX) [file pone.0078037.s007.xlsx]

## Sheet: SupTable 5
Table S5: Detailed results of the association mapping tests
Trait	Chr	Position		Pvalue	Qvalue	N	NullLogLike	AltLogLike	SNPWeight	SNPWeightSE
PCA1	1	2460843		0.000146303	0.465934	167	-352.302	-345.092	0.659719	0.0131549
PCA1	1	28624318		5.58123e-05	0.305926	167	-352.302	-344.182	0.77355	0.0144943
PCA1	1	33364795		0.00010404	0.427707	167	-352.302	-344.771	0.968732	0.0188816
PCA1	2	27406953		0.00020205	0.465934	167	-352.302	-345.396	0.77021	0.0157066
PCA1	4	30477063		0.000312879	0.467726	167	-352.302	-345.806	-0.6746	0.0142022
PCA1	10	2242059		1.3663e-05	0.224675	167	-352.302	-342.844	0.850962	0.0147139
ANGLE	1	40960461		4.33e-05	0.0896	167	-600.5	-592.139	-4.4665	0.0824
ANGLE	3	28355049		7.01e-05	0.107	167	-600.5	-592.596	-3.1786	0.0604
ANGLE	3	35694641		4.33e-06	0.0356	167	-600.5	-589.944	-4.0293	0.0657
ANGLE	4	2913501		1.38e-05	0.0582	167	-600.5	-591.053	-3.8102	0.0659
ANGLE	5	4482655		4e-06	0.0356	167	-600.5	-589.867	-3.8843	0.0631
ANGLE	7	13278293		1.42e-05	0.0582	167	-600.5	-591.077	3.4562	0.0599
DEPTH	1	1492914		0.000303	0.4915	167	-500.963	-494.437	1.4165	0.0297
DEPTH	1	28624318		6.99e-05	0.4432	167	-500.963	-493.055	1.956	0.0372
DEPTH	1	33364795		1.1e-05	0.181	167	-500.963	-491.299	2.5632	0.0438
DEPTH	2	27406953		8.09e-05	0.4432	167	-500.963	-493.194	2.0167	0.0387
DEPTH	8	24670221		0.000381	0.4915	167	-500.963	-494.65	1.644	0.0351
DEPTH	10	2242059		0.00017	0.4843	167	-500.963	-493.896	1.7893	0.0361
DRB	1	5944759		6.95e-05	0.0542	167	467.951	475.863	-0.0053	0.0001
DRB	1	21203185		8.86e-05	0.0602	167	467.951	475.634	0.0045	0.0001
DRB	1	28624318		2.15e-06	0.0112	167	467.951	479.179	0.0055	0.0001
DRB	1	33364795		2.71e-06	0.0112	167	467.951	478.956	0.0086	0.0001
DRB	1	34939105		9.3e-05	0.0602	167	467.951	475.588	-0.0046	0.0001
DRB	2	25228346		0.000107	0.0627	167	467.951	475.458	0.0044	0.0001
DRB	2	27406953		6.46e-05	0.0542	167	467.951	475.933	0.0054	0.0001
DRB	3	4103522	4137019	7.25e-05	0.0542	167	467.951	475.823	0.0085	0.0002
DRB	4	1913824		0.000138	0.0699	167	467.951	475.215	0.0057	0.0001
DRB	4	21386068		0.000343	0.0984	167	467.951	474.361	0.0079	0.0002
DRB	4	30477063		4.08e-05	0.0542	167	467.951	476.368	-0.0051	0.0001
DRB	7	1013062		0.000311	0.0984	167	467.951	474.452	0.0043	0.0001
DRB	7	27436607		6.21e-06	0.017	167	467.951	478.162	0.0051	0.0001
DRB	8	9772449		2.96e-05	0.0541	167	467.951	476.672	-0.0049	0.0001
DRB	8	10394725	10857858	1.47e-05	0.0302	167	467.951	477.341	-0.0051	0.0001
DRB	8	11754971		6.4e-05	0.0542	167	467.951	475.941	-0.0047	0.0001
DRB	8	19669052		5.1e-05	0.0542	167	467.951	476.156	0.006	0.0001
DRB	8	24942846		0.000127	0.0672	167	467.951	475.296	0.0048	0.0001
DRB	9	16329997		0.000254	0.0908	167	467.951	474.642	0.0058	0.0001
DRB	10	2242059		4.09e-07	0.0067	167	467.951	480.777	0.0065	0.0001
DRB	10	15548603		6.42e-05	0.0542	167	467.951	475.938	0.0047	0.0001
DRB	11	22356921		6.6e-05	0.0542	167	467.951	475.912	-0.005	0.0001
DRB	12	4885489		0.000115	0.065	167	467.951	475.391	-0.005	0.0001
DRB	12	18332837		7.6e-05	0.0543	167	467.951	475.779	0.0059	0.0001
DRP	1	34890451		0.00043	0.748	167	-523.69	-517.492	2.4565	0.053
DRP	4	30477063		0.000342	0.748	167	-523.69	-517.278	-1.8582	0.0394
DRP	8	9772449		0.000331	0.748	167	-523.69	-517.248	-1.9817	0.0419
LENGTH	1	2460843		3.48e-06	0.057	167	-505.389	-494.625	1.8931	0.0306
LENGTH	1	28624318		0.000142	0.678	167	-505.389	-498.149	1.9248	0.0383
LENGTH	10	2242059		0.000494	0.678	167	-505.389	-499.32	1.7073	0.0372
LLGTH	4	1708585		4.09e-06	0.0336	167	-534.009	-523.397	2.3083	0.0375
LLGTH	4	21386068		6.67e-07	0.011	167	-534.009	-521.654	4.3258	0.0649
LLGTH	6	20492713		5.07e-05	0.1317	167	-534.009	-525.798	2.305	0.0429
LLGTH	7	20921433		6.54e-05	0.1317	167	-534.009	-526.039	2.308	0.0437
LLGTH	7	26566561		4.77e-05	0.1317	167	-534.009	-525.74	2.5132	0.0466
LLGTH	8	2786790		4.79e-05	0.1317	167	-534.009	-525.744	-1.8651	0.0346
NBR_30	1	28624318		5.9e-05	0.2327	167	-383.105	-375.037	0.7645	0.0144
NBR_30	2	27406953		6.81e-05	0.2327	167	-383.105	-375.174	0.8731	0.0166
NBR_30	4	21386068		0.000232	0.342	167	-383.105	-376.329	1.3193	0.0272
NBR_30	4	30477063		4.69e-05	0.2327	167	-383.105	-374.82	-0.8323	0.0154
NBR_30	7	1013062		0.000314	0.342	167	-383.105	-376.614	0.7057	0.0149
NBR_30	7	27436607		6.39e-05	0.2327	167	-383.105	-375.114	0.7435	0.014
NBR_30	10	15548603		0.000381	0.342	167	-383.105	-376.792	0.6925	0.0148
NBT	1	937008		6.31e-05	0.0335	167	-201.045	-193.041	0.3532	0.0067
NBT	1	34890451		1.16e-07	0.0019	167	-201.045	-186.999	-0.5123	0.0072
NBT	4	17514568		1.48e-05	0.0111	167	-201.045	-191.666	0.2599	0.0045
NBT	4	17604002		2.93e-06	0.0111	167	-201.045	-190.115	0.2864	0.0046
NBT	5	15528742		1.69e-05	0.0111	167	-201.045	-191.787	0.2788	0.0049
NBT	7	21509547		3.08e-05	0.0188	167	-201.045	-192.362	-0.2875	0.0052
NBT	10	2618906		6.66e-05	0.0342	167	-201.045	-193.093	0.3535	0.0067
NBT	11	23557075		6.33e-06	0.0111	167	-201.045	-190.852	0.2863	0.0048
NBT	11	24390571		5.53e-05	0.0303	167	-201.045	-192.917	0.3043	0.0057
PB	4	17514568		8.19e-06	0.0387	167	-26.9302	-16.9836	0.0906	0.0015
PB	5	15528742		4.47e-05	0.0387	167	-26.9302	-18.601	0.0953	0.0018
PB	7	10820565		9.21e-05	0.0658	167	-26.9302	-19.2838	0.1151	0.0022
PB	11	28700561		7.57e-05	0.0566	167	-26.9302	-19.0993	-0.0946	0.0018
PB	12	13430242		0.000137	0.0942	167	-26.9302	-19.6622	-0.1012	0.002
R_S	1	1496524		7.97e-05	0.3336	167	401.29	409.072	0.0074	0.0001
R_S	1	34896321		0.000427	0.3351	167	401.29	407.494	0.0089	0.0002
R_S	1	42706257		8.12e-05	0.3336	167	401.29	409.055	-0.0077	0.0001
R_S	3	1248074		4.9e-05	0.3336	167	401.29	409.533	0.0091	0.0002
R_S	8	10509749		0.000302	0.3351	167	401.29	407.82	0.0074	0.0002
R_S	9	739074		5.24e-06	0.0862	167	401.29	411.663	0.0115	0.0002
R_S	11	28785970		0.000371	0.3351	167	401.29	407.627	-0.007	0.0001
RB	4	17514568		0.000111	0.1713	167	280.917	288.383	0.0125	0.0002
RB	5	15528742		0.000198	0.1713	167	280.917	287.842	0.0138	0.0003
RB	10	2242059		0.000456	0.3259	167	280.917	287.061	0.0154	0.0003
RB0020	4	17514568		4.45441e-05	0.068277	167	340.704	349.038	0.00904705	0.000167221
RB0020	5	15528742		7.88897e-05	0.068277	167	340.704	348.496	0.0115573	0.000221277
RB0020	7	10820565		0.000442967	0.22763	167	340.704	346.875	0.0135374	0.000292697
RB0020	11	28625319	28655952	0.000299983	0.197317	167	340.704	347.239	-0.00940642	0.000197409
RB2030	1	33364795		0.000135	0.2467	167	549.727	557.012	0.0042	0.0001
RB2030	4	30477063		8.47e-05	0.2467	167	549.727	557.453	-0.0032	0.0001
RB2030	8	10394725	10857858	0.000121	0.2467	167	549.727	557.113	-0.0033	0.0001
RB2030	8	19669052		0.000447	0.5247	167	549.727	555.89	0.0036	0.0001
RB2030	8	24928700		6.22e-05	0.2467	167	549.727	557.744	0.003	0.0001
RB2030	9	16329997		0.000439	0.5247	167	549.727	555.906	0.0037	0.0001
RB2030	10	2242059		6.78e-06	0.1114	167	549.727	559.855	0.0038	0.0001
RB2030	12	4885489		9.27e-05	0.2467	167	549.727	557.287	-0.0032	0.0001
RB2030	12	18332837		0.000199	0.298	167	549.727	556.646	0.0037	0.0001
RBB30	1	21203185		0.000175	0.0958	167	615.968	623.01	0.0018	0
RBB30	1	28624318		3.5e-07	0.0029	167	615.968	628.944	0.0024	0
RBB30	1	33364795		6.37e-06	0.0209	167	615.968	626.155	0.0034	0.0001
RBB30	1	34939105		0.000236	0.1034	167	615.968	622.728	-0.0018	0
RBB30	2	25228346		4.05e-05	0.0512	167	615.968	624.393	0.0019	0
RBB30	2	27406953		1.53e-05	0.0279	167	615.968	625.319	0.0024	0
RBB30	3	4103522	4137019	0.000153	0.0866	167	615.968	623.137	0.0033	0.0001
RBB30	4	1913824		3e-05	0.0448	167	615.968	624.677	0.0026	0
RBB30	7	1013062		9e-05	0.0763	167	615.968	623.635	0.0019	0
RBB30	7	27436607		1.02e-05	0.0279	167	615.968	625.704	0.0021	0
RBB30	8	472064		0.000215	0.1034	167	615.968	622.816	0.0018	0
RBB30	8	10394725	10857858	0.000134	0.0866	167	615.968	623.263	-0.0019	0
RBB30	8	11754971		0.000276	0.1078	167	615.968	622.581	-0.0018	0
RBB30	8	19669052		6.24e-05	0.0603	167	615.968	623.982	0.0024	0
RBB30	8	24667998		4.36e-05	0.0513	167	615.968	624.321	0.0023	0
RBB30	10	2242059		2.86e-07	0.0029	167	615.968	629.14	0.0027	0
RBB30	10	15548603		2.93e-05	0.0448	167	615.968	624.699	0.002	0
RBB30	11	22356921		0.000287	0.1078	167	615.968	622.545	-0.0019	0
RBB30	12	4885489		0.000417	0.1406	167	615.968	622.194	-0.0019	0
RBB30	12	18332837		0.000365	0.1306	167	615.968	622.319	0.0022	0
SB	4	17514568		5.75e-06	0.0321	167	0.3834	10.6684	0.078	0.0013
SB	5	15528742		3.78e-05	0.0321	167	0.3834	8.8738	0.0817	0.0015
SB	7	10820565		4.83e-05	0.0352	167	0.3834	8.6408	0.1015	0.0019
SB	10	2618906		0.000446	0.2096	167	0.3834	6.5475	0.0963	0.0021
SB	11	28700561		4.92e-05	0.0352	167	0.3834	8.6233	-0.0823	0.0015
SB	12	13430242		9.61e-05	0.0682	167	0.3834	7.9128	-0.0875	0.0017
