# Supplementary material for: Genome-Wide Association Mapping of Root Traits in a Japonica Rice Panel
Source: PLoS One. 2013 Nov 5;8(11):e78037. doi: 10.1371/journal.pone.0078037 (PMC3818351; doi:10.1371/journal.pone.0078037)
Supplement: Table S6 — List of annotated genes located around the significant markers (+/- 25 kb). The positions of the QTLs detected in this study are shown in orange. (XLSX) [file pone.0078037.s008.xlsx]

## Sheet: SupTable6
Table S6: List of annotated genes located around the significant markers (+/- 25 kb). The positions of the QTLs detected in this study are shown in orange
Ref QTL	Locus	Chr	Position		Function
1	Os01g02680.1	1	911735	914246	protein kinase domain containing protein, expressed
1	Os01g02690.1	1	915639	919674	resistance-related receptor-like kinase, putative, expressed
1	Os01g02700.1	1	920992	923630	protein kinase domain containing protein, expressed
1	Os01g02710.1	1	924451	925175	LRk-type protein, putative, expressed
1	Os01g02720.1	1	929883	934458	elongation factor Tu, putative, expressed
1	Os01g02720.2	1	929883	934914	elongation factor Tu, putative, expressed
1	Os01g02730.1	1	935574	938367	TAK14, putative, expressed
q1		1	937008		NBT
1	Os01g02750.1	1	954075	956817	protein kinase domain containing protein, expressed
1	Os01g02760.1	1	957907	960626	receptor-like kinase, putative, expressed
1	Os01g02770.1	1	961681	965151	resistance-related receptor-like kinase, putative, expressed
2	Os01g03620.1	1	1486400	1488897	multicopper oxidase domain containing protein, expressed
2	Os01g03630.1	1	1490473	1492684	multicopper oxidase domain containing protein, expressed
q2		1	1492914	1496524	DEPTH, R_S
2	Os01g03640.1	1	1497240	1500609	multicopper oxidase domain containing protein, expressed
2	Os01g03650.1	1	1503993	1508057	sufB/sufD domain containing protein, putative, expressed
2	Os01g03660.2	1	1508235	1512752	MYB family transcription factor, putative, expressed
2	Os01g03660.3	1	1508235	1510980	MYB family transcription factor, putative, expressed
2	Os01g03670.1	1	1513136	1514467	dihydroflavonol-4-reductase, putative, expressed
2	Os01g03680.1	1	1515837	1516832	BBTI8 - Bowman-Birk type bran trypsin inhibitor precursor, expressed
2	Os01g03690.1	1	1518245	1521644	TKL_IRAK_DUF26-lg.1 - DUF26 kinases have homology to DUF26 containing loci, expressed
q3		1	2460843		LENGTH, ACP1
4	Os01g11080.1	1	5918163	5919212	transposable element protein, putative, containing PF03732, Retrotrans_gag, expressed
4	Os01g11110.2	1	5921759	5934186	14-3-3 protein, putative, expressed
4	Os01g11120.1	1	5934573	5939527	CID11, putative, expressed
q4		1	5944759		DRB
4	Os01g11130.1	1	5945633	5954387	RNA recognition motif containing protein, putative, expressed
4	Os01g11150.1	1	5968819	5972489	gibberellin 2-beta-dioxygenase, putative, expressed
4	Os01g11160.1	1	5983581	5985875	amino acid permease family protein, putative, expressed
5	Os01g37837.3	1	21175744	21178471	seryl-tRNA synthetase, putative, expressed
5	Os01g37870.4	1	21195398	21202961	PPR repeat domain containing protein, putative, expressed
5	Os01g37870.1	1	21195432	21202961	PPR repeat domain containing protein, putative, expressed
5	Os01g37870.2	1	21195432	21201747	PPR repeat domain containing protein, putative, expressed
5	Os01g37870.3	1	21195432	21201638	PPR repeat domain containing protein, putative, expressed
q5		1	21203185		RBB30
6	Os01g49820.1	1	28605063	28608214	lipid phosphatase protein, putative, expressed
6	Os01g49820.2	1	28605063	28608214	lipid phosphatase protein, putative, expressed
6	Os01g49830.1	1	28619484	28621118	B3 DNA binding domain containing protein, expressed
q6		1	28624318		RBB30, NBR_30, LENGTH, DEPTH, ACP1
7	Os01g57690.1	1	33350046	33351363	early nodulin 20 precursor, putative, expressed
7	Os01g57700.1	1	33359442	33361794	membrane protein, putative, expressed
7	Os01g57710.1	1	33364239	33367379	membrane protein, putative, expressed
7	Os01g57710.2	1	33364239	33367364	membrane protein, putative, expressed
7	Os01g57710.3	1	33364239	33367364	membrane protein, putative, expressed
q7		1	33364795		RB2030, RBB30, DEPTH, ACP1
7	Os01g57730.1	1	33382329	33384487	peroxidase precursor, putative, expressed
8	Os01g60270.1	1	34862487	34866145	homeobox domain containing protein, expressed
8	Os01g60270.2	1	34862494	34866145	homeobox domain containing protein, expressed
8	Os01g60280.1	1	34868404	34879449	ATP binding protein, putative, expressed
q8		1	34890451	34939105	NBT, RBB30, DRP, R_S
8	Os01g60330.1	1	34899156	34901733	inactive receptor kinase At2g26730 precursor, putative, expressed
8	Os01g60340.1	1	34902303	34906955	NTMC2Type1.1 protein, putative, expressed
8	Os01g60360.1	1	34917682	34919409	ubiquitin-conjugating enzyme, putative, expressed
8	Os01g60410.1	1	34937720	34941996	ubiquitin-conjugating enzyme, putative, expressed
8	Os01g60410.3	1	34937766	34941996	ubiquitin-conjugating enzyme, putative, expressed
8	Os01g60410.2	1	34937774	34941996	ubiquitin-conjugating enzyme, putative, expressed
8	Os01g60430.1	1	34946618	34949027	pentatricopeptide repeat-containing protein, putative, expressed
8	Os01g60440.1	1	34949106	34959355	HEAT repeat family protein, putative, expressed
8	Os01g60450.1	1	34961976	34963642	cytochrome P450, putative, expressed
9	Os01g70730.1	1	40942204	40943109	flowering promoting factor-like 1, putative, expressed
q9		1	40960461		ANGLE
9	Os01g70770.1	1	40962401	40964248	glutathione S-transferase, putative, expressed
9	Os01g70780.1	1	40966659	40971092	WD40-like domain containing protein, putative, expressed
9	Os01g70790.1	1	40973255	40974782	SRC2 protein, putative, expressed
9	Os01g70800.1	1	40978433	40983586	mitochondrial carrier protein, putative, expressed
9	Os01g70800.2	1	40978433	40983571	mitochondrial carrier protein, putative, expressed
9	Os01g70810.1	1	40984436	40992970	homeobox domain containing protein, expressed
10	Os01g73680.1	1	42689893	42696058	aspartyl aminopeptidase, putative, expressed
10	Os01g73690.1	1	42695091	42699059	pentatricopeptide, putative, expressed
10	Os01g73700.1	1	42699971	42701323	RCLEA2 - Root cap and Late embryogenesis related family precursor, putative, expressed
10	Os01g73710.1	1	42704282	42705375	RCLEA2 - Root cap and Late embryogenesis related family precursor, putative, expressed
q10		1	42706257		R_S
10	Os01g73720.1	1	42706524	42707981	RCLEA4 - Root cap and Late embryogenesis related family protein precursor, expressed
10	Os01g73740.1	1	42713303	42713811	lipase, putative, expressed
10	Os01g73750.1	1	42715724	42721562	Leucine Rich Repeat family protein, expressed
10	Os01g73760.1	1	42723514	42726767	IPP transferase, putative, expressed
10	Os01g73770.1	1	42727426	42728363	dehydration-responsive element-binding protein, putative, expressed
11	Os02g41954.1	2	25199386	25203742	gibberellin 2-beta-dioxygenase 7, putative, expressed
11	Os02g41954.2	2	25200605	25203742	gibberellin 2-beta-dioxygenase 7, putative, expressed
q11		2	25228346		RBB30
12	Os02g45160.1	2	27390847	27394188	aluminum-activated malate transporter, putative, expressed
q12		2	27406953		RBB30, NBR_30, DEPTH, ACP1
12	Os02g45170.1	2	27416526	27421961	helix-loop-helix DNA-binding protein, putative, expressed
12	Os02g45180.1	2	27422875	27427590	ORM1, putative, expressed
13	Os03g03000.1	3	1226698	1227860	helix-loop-helix DNA-binding domain containing protein, expressed
13	Os03g03020.1	3	1232214	1234476	L11 domain containing ribosomal protein, putative, expressed
13	Os03g03034.1	3	1235373	1245060	flavonol synthase/flavanone 3-hydroxylase, putative, expressed
13	Os03g03034.4	3	1235373	1244707	flavonol synthase/flavanone 3-hydroxylase, putative, expressed
13	Os03g03034.2	3	1236613	1245060	flavonol synthase/flavanone 3-hydroxylase, putative, expressed
13	Os03g03034.3	3	1242261	1244932	flavonol synthase/flavanone 3-hydroxylase, putative, expressed
13	Os03g03034.5	3	1244107	1244932	flavonol synthase/flavanone 3-hydroxylase, putative, expressed
q13		3	1248074		R_S
13	Os03g03070.1	3	1269856	1271783	transcription factor, putative, expressed
14	Os03g07990.1	3	4081584	4085042	acetyltransferase, GNAT family, putative, expressed
14	Os03g08010.1	3	4095194	4097239	elongation factor Tu, putative, expressed
14	Os03g08020.1	3	4100741	4102679	elongation factor Tu, putative, expressed
q14		3	4103522	4137019	RBB30
14	Os03g08050.1	3	4111409	4113361	elongation factor Tu, putative, expressed
14	Os03g08070.1	3	4119945	4126933	copper-transporting ATPase PAA1, putative, expressed
14	Os03g08070.2	3	4119945	4126933	copper-transporting ATPase PAA1, putative, expressed
14	Os03g08070.3	3	4119945	4127084	copper-transporting ATPase PAA1, putative, expressed
14	Os03g08080.1	3	4129653	4131193	YGGT family protein, putative, expressed
14	Os03g08090.1	3	4130576	4132544	hydrolase, alpha/beta fold family protein, putative, expressed
14	Os03g08090.2	3	4131128	4132544	hydrolase, alpha/beta fold family protein, putative, expressed
14	Os03g08100.1	3	4133458	4136490	hydrolase, alpha/beta fold family protein, putative, expressed
14	Os03g08100.2	3	4133458	4136490	hydrolase, alpha/beta fold family protein, putative, expressed
14	Os03g08110.1	3	4136960	4142715	hydrolase protein, putative, expressed
14	Os03g08140.2	3	4150736	4157416	tubulin--tyrosine ligase-like protein 12, putative, expressed
14	Os03g08140.1	3	4150750	4157419	tubulin--tyrosine ligase-like protein 12, putative, expressed
14	Os03g08150.1	3	4157589	4158512	Cupin domain containing protein, expressed
15	Os03g49770.1	3	28329951	28339179	oxysterol-binding protein, putative, expressed
15	Os03g49770.2	3	28329953	28339179	oxysterol-binding protein, putative, expressed
15	Os03g49790.1	3	28345433	28346719	pattern formation protein EMB30, putative, expressed
q15		3	28355049		ANGLE
15	Os03g49800.1	3	28358095	28362611	phosphatidylinositol-4-phosphate 5-kinase, putative, expressed
16	Os03g63090.1	3	35669657	35672795	actin-related protein 2/3 complex subunit 4, putative, expressed
16	Os03g63110.1	3	35673283	35676863	prefoldin, putative, expressed
16	Os03g63140.2	3	35689442	35692388	nitrate-induced NOI protein, expressed
16	Os03g63140.1	3	35689562	35692388	nitrate-induced NOI protein, expressed
16	Os03g63150.1	3	35693286	35699010	powdery mildew resistance protein PM3b, putative, expressed
16	Os03g63150.2	3	35693286	35699010	powdery mildew resistance protein PM3b, putative, expressed
q16		3	35694641		ANGLE
16	Os03g63200.1	3	35710304	35715776	powdery mildew resistance protein PM3b, putative, expressed
17	Os04g03796.1	4	1702003	1710519	OsSub37 - Putative Subtilisin homologue, expressed
17	Os04g03796.3	4	1702003	1702957	OsSub37 - Putative Subtilisin homologue, expressed
17	Os04g03796.4	4	1702003	1706664	OsSub37 - Putative Subtilisin homologue, expressed
17	Os04g03796.2	4	1705389	1710519	OsSub37 - Putative Subtilisin homologue, expressed
q17		4	1708585		LLGTH
17	Os04g03810.1	4	1714652	1720355	OsSub38 - Putative Subtilisin homologue, expressed
17	Os04g03830.1	4	1723217	1727297	OsWAK29 - OsWAK receptor-like protein kinase, expressed
q18		4	1913824		RBB30
q19		4	2913501	3411429	ANGLE
19	Os04g06090.1	4	3165209	3166884	cysteine-rich receptor-like protein kinase 37 precursor, putative, expressed
19	Os04g06210.1	4	3222826	3223469	cysteine-rich receptor-like protein kinase 36 precursor, putative, expressed
19	Os04g06244.1	4	3238814	3242935	kinase, putative, expressed
19	Os04g06340.1	4	3310335	3310831	MEGL11 - Maternally expressed gene MEG family protein precursor, expressed
19	Os04g06530.1	4	3407598	3408094	MEGL12 - Maternally expressed gene MEG family protein precursor, expressed
q20		4	17514568		NBT, SB, RB, PB, RB0020
20&21	Os04g29550.1	4	17560646	17561444	RIPER2 - Ripening-related family protein precursor, expressed
20&21	Os04g29580.1	4	17584989	17589754	OsWAK37 - OsWAK short gene, expressed
q21		4	17604002		NBT
22	Os04g35140.1	4	21358864	21362109	OsSub41 - Putative Subtilisin homologue, expressed
22	Os04g36640.1	4	21362368	21365387	dehydration-responsive element-binding protein, putative, expressed
22	Os04g35160.1	4	21368526	21371720	CorA-like magnesium transporter protein, putative, expressed
22	Os04g35180.1	4	21376942	21379465	co-chaperone GrpE protein, putative, expressed
22	Os04g35180.2	4	21376942	21379536	co-chaperone GrpE protein, putative, expressed
22	Os04g35190.1	4	21381110	21385352	OsFBX133 - F-box domain containing protein, expressed
q22		4	21386068		LLGTH, NBR_30
22	Os04g35210.1	4	21396781	21401936	Leucine Rich Repeat family protein, expressed
23	Os04g51440.1	4	30463864	30473000	villin protein, putative, expressed
23	Os04g51440.2	4	30463864	30472877	villin protein, putative, expressed
23	Os04g51450.1	4	30473364	30475160	glycosyl hydrolases family 16, putative, expressed
q23		4	30477063		RB2030, NBR_30, DRP, ACP1
23	Os04g51460.1	4	30482082	30483492	glycosyl hydrolases family 16, putative, expressed
q24		5	4482655		ANGLE
25	Os05g26720.1	5	15512513	15513163	PROLM16 - Prolamin precursor, expressed
25	Os05g26750.1	5	15524253	15524996	PROLM17 - Prolamin precursor, expressed
q25		5	15528742		NBT, SB, RB, PB, RB0020
25	Os05g26770.1	5	15530219	15530862	PROLM18 - Prolamin precursor, expressed
25	Os05g26820.1	5	15556059	15560409	CAMK_KIN1/SNF1/Nim1_like.20 - CAMK includes calcium/calmodulin depedent protein kinases, expressed
25	Os05g26840.1	5	15574252	15576162	permease domain containing protein, putative, expressed
26	Os06g35160.1	6	20490195	20492274	CAMK_KIN1/SNF1/Nim1_like.26 - CAMK includes calcium/calmodulin depedent protein kinases, expressed
q26		6	20492713		LLGTH
26	Os06g35200.1	6	20522130	20524985	receptor-like kinase, putative, expressed
27	Os07g02760.2	7	1006786	1010139	OsFBD13 - F-box and FBD domain containing protein, expressed
27	Os07g02760.3	7	1006786	1009079	OsFBD13 - F-box and FBD domain containing protein, expressed
27	Os07g02760.1	7	1006799	1010139	OsFBD13 - F-box and FBD domain containing protein, expressed
27	Os07g02770.1	7	1011880	1014987	OsFBL32 - F-box domain and LRR containing protein, expressed
q27		7	1013062		RBB30, NBR_30
27	Os07g02780.1	7	1015338	1021609	STE_MEKK_ste11_MAP3K.20 - STE kinases include homologs to sterile 7, 11 and 20 from yeast, expressed
q28		7	10820565		SB, PB, RB0020
29	Os07g23470.1	7	13256623	13258670	thaumatin, putative, expressed
q29		7	13278293		ANGLE
30	Os07g34870.1	7	20900389	20901744	aspartic proteinase nepenthesin precursor, putative, expressed
30	Os07g34880.1	7	20904213	20905832	homeobox domain containing protein, expressed
30	Os07g34900.1	7	20919365	20920732	aspartic proteinase nepenthesin precursor, putative, expressed
q30		7	20921433		LLGTH
30	Os07g34910.1	7	20925903	20926442	aspartic proteinase nepenthesin precursor, putative
30	Os07g34920.1	7	20926852	20928383	aspartic proteinase nepenthesin precursor, putative, expressed
30	Os07g34940.1	7	20931641	20933430	aspartic proteinase nepenthesin-1 precursor, putative, expressed
30	Os07g34950.1	7	20936091	20941652	uncharacterized membrane protein, putative, expressed
30	Os07g34950.2	7	20936091	20941654	uncharacterized membrane protein, putative, expressed
30	Os07g34964.1	7	20944302	20947879	TKL_IRAK_DUF26-lh.8 - DUF26 kinases have homology to DUF26 containing loci, expressed
31	Os07g35940.1	7	21503815	21506356	beta-amylase, putative, expressed
q31		7	21509547		NBT
31	Os07g35970.1	7	21518519	21519953	SMP-30/Gluconolaconase/LRE-like region containing protein, expressed
31	Os07g35990.1	7	21531376	21532128	strictosidine synthase 1 precursor, putative, expressed
32	Os07g44410.1	7	26542980	26545183	WD40-like Beta Propeller Repeat family protein, expressed
32	Os07g44430.1	7	26548652	26549804	peroxiredoxin, putative, expressed
32	Os07g44440.1	7	26551781	26552660	peroxiredoxin, putative, expressed
32	Os07g44450.1	7	26554538	26555613	dirigent, putative, expressed
32	Os07g44460.1	7	26557312	26558334	peroxidase precursor, putative, expressed
32	Os07g44480.1	7	26561532	26563360	peroxidase, putative, expressed
q32		7	26566561		LLGTH
32	Os07g44499.1	7	26567255	26579860	peroxidase, putative, expressed
q33		7	27436607		RBB30, NBR_30
34	Os08g05280.1	8	2756966	2765155	oxidoreductase family, NAD-binding Rossmann fold containing protein, expressed
34	Os08g05290.1	8	2771088	2774524	receptor-like protein kinase 5 precursor, putative, expressed
q34		8	2786790		LLGTH
35	Os08g16010.1	8	9757399	9760707	acetyltransferase, GNAT family, putative, expressed
35	Os08g16010.2	8	9757399	9760686	acetyltransferase, GNAT family, putative, expressed
q35		8	9772449		DRP
35	Os08g16050.1	8	9784065	9786925	tetraspanin family protein, putative, expressed
35	Os08g16070.1	8	9795796	9798581	NB-ARC domain containing protein, expressed
36	Os08g16940.1	8	10372707	10374868	ZOS8-01 - C2H2 zinc finger protein, expressed
q36		8	10394725	10857858	RB2030, RBB30, R_S
36	Os08g17080.1	8	10453817	10458045	PPR repeat domain containing protein, putative, expressed
36	Os08g17160.1	8	10508124	10509239	plastocyanin-like domain containing protein, putative, expressed
36	Os08g17220.1	8	10546528	10547052	uncharacterized PE-PGRS family protein PE_PGRS54 precursor, putative, expressed
36	Os08g17294.2	8	10567331	10578011	PSF3 - Putative GINS complex subunit, expressed
36	Os08g17294.1	8	10567696	10578011	PSF3 - Putative GINS complex subunit, expressed
36	Os08g17320.1	8	10590977	10593328	protein kinase family protein, putative, expressed
36	Os08g17370.1	8	10621749	10625448	transmembrane 9 superfamily member, putative, expressed
36	Os08g17400.1	8	10633195	10639603	WRKY89, expressed
36	Os08g17410.1	8	10655416	10658547	BRASSINOSTEROID INSENSITIVE 1 precursor, putative, expressed
36	Os08g17500.1	8	10718581	10720791	cinnamoyl-CoA reductase, putative, expressed
36	Os08g17510.1	8	10723312	10724665	sulfotransferase domain containing protein, expressed
36	Os08g17520.1	8	10725761	10726744	flavonol sulfotransferase-like, putative, expressed
36	Os08g17600.1	8	10759593	10763665	SNARE domain containing protein, putative, expressed
36	Os08g17600.2	8	10759638	10763665	SNARE domain containing protein, putative, expressed
36	Os08g17600.3	8	10761646	10763665	SNARE domain containing protein, putative, expressed
36	Os08g17640.1	8	10781485	10782405	ZOS8-02 - C2H2 zinc finger protein, expressed
36	Os08g17650.1	8	10795822	10803842	LYR motif containing protein, putative, expressed
36	Os08g17680.1	8	10810311	10813333	stromal cell-derived factor 2-like protein precursor, putative, expressed
37	Os08g19610.2	8	11728223	11733120	peptidyl-prolyl cis-trans isomerase, putative, expressed
37	Os08g19610.4	8	11728223	11731525	peptidyl-prolyl cis-trans isomerase, putative, expressed
37	Os08g19610.1	8	11728247	11733120	peptidyl-prolyl cis-trans isomerase, putative, expressed
37	Os08g19610.3	8	11728247	11733120	peptidyl-prolyl cis-trans isomerase, putative, expressed
q37		8	11754971		RBB30
37	Os08g19650.1	8	11758701	11765266	homeobox protein knotted-1, putative, expressed
37	Os08g19650.2	8	11758701	11765266	homeobox protein knotted-1, putative, expressed
38	Os08g31690.1	8	19643935	19645471	OsFBX291 - F-box domain containing protein, expressed
38	Os08g31700.1	8	19647746	19649747	UNE2, putative, expressed
38	Os08g31720.1	8	19655355	19656028	zinc finger, C3HC4 type domain containing protein, expressed
38	Os08g31740.1	8	19665511	19670196	carboxyl-terminal proteinase, putative, expressed
q38		8	19669052		RB2030, RBB30,
38	Os08g31750.1	8	19672732	19676628	methyltransferase, putative, expressed
39	Os08g38980.1	8	24639010	24645617	chloride transporter, chloride channel family, putative, expressed
39	Os08g38990.1	8	24645860	24649832	WRKY30, expressed
39	Os08g38990.2	8	24645860	24649829	WRKY30, expressed
39	Os08g38990.3	8	24645860	24649085	WRKY30, expressed
39	Os08g38990.4	8	24645860	24649860	WRKY30, expressed
q39		8	24667998		RBB30, DEPTH
39	Os08g39050.1	8	24673130	24676744	pentatricopeptide, putative, expressed
39	Os08g39060.1	8	24677583	24680367	F-box protein At-B, putative, expressed
39	Os08g39060.2	8	24677583	24680400	F-box protein At-B, putative, expressed
39	Os08g39060.3	8	24677583	24680367	F-box protein At-B, putative, expressed
39	Os08g39070.1	8	24681103	24684529	COP9 signalosome complex subunit 6a, putative, expressed
39	Os08g39080.1	8	24685246	24694534	tetratricopeptide repeat domain containing protein, expressed
39	Os08g39080.2	8	24685246	24694534	tetratricopeptide repeat domain containing protein, expressed
40	Os08g39390.1	8	24905299	24908967	ZOS8-10 - C2H2 zinc finger protein, expressed
q40		8	24928700	24942846	RB2030
40	Os08g39420.1	8	24929534	24934795	uncharacterized protein yeiN, putative, expressed
40	Os08g39420.2	8	24929534	24934795	uncharacterized protein yeiN, putative, expressed
40	Os08g39430.1	8	24935696	24936427	thylakoid lumenal 19 kDa protein, chloroplast precursor, putative, expressed
40	Os08g39440.1	8	24938689	24947051	RNA recognition motif containing protein, putative, expressed
40	Os08g39440.2	8	24938689	24947051	RNA recognition motif containing protein, putative, expressed
40	Os08g39450.1	8	24953932	24955150	AN1-like zinc finger domain containing protein, expressed
40	Os08g39460.1	8	24965766	24967477	AGC_PVPK_like_CDK8.2 - ACG kinases include homologs to PKA, PKG and PKC, expressed
q41		9	739074		R_S
42	Os10g04674.3	10	2226402	2231401	disease resistance protein RPM1, putative, expressed
42	Os10g04674.1	10	2226986	2231401	disease resistance protein RPM1, putative, expressed
42	Os10g04674.2	10	2226986	2237611	disease resistance protein RPM1, putative, expressed
q42		10	2242059		RB, RB2030, RBB30, LENGTH, DEPTH, ACP1
42	Os10g04700.2	10	2243002	2245973	OsFBX361 - F-box domain containing protein, expressed
42	Os10g04700.1	10	2243526	2245973	OsFBX361 - F-box domain containing protein, expressed
42	Os10g04720.1	10	2249380	2252231	TKL_IRAK_DUF26-la.5 - DUF26 kinases have homology to DUF26 containing loci, expressed
42	Os10g04730.1	10	2257490	2262626	TKL_IRAK_DUF26-la.6 - DUF26 kinases have homology to DUF26 containing loci, expressed
43	Os10g05250.1	10	2591413	2596634	protein kinase domain containing protein, expressed
43	Os10g05290.1	10	2614780	2618676	tRNA/rRNA methyltransferase, putative, expressed
43	Os10g05290.2	10	2614780	2618676	tRNA/rRNA methyltransferase, putative, expressed
q43		10	2618906		NBT, SB
44	Os10g29920.1	10	15539245	15540452	snRNP protein, putative, expressed
44	Os10g29950.1	10	15546516	15547685	speckle-type POZ protein, putative, expressed
q44		10	15548603		RBB30, NBR_30
44	Os10g30040.1	10	15593062	15594184	BTB/POZ domain containing protein, putative, expressed
q45		11	22356921		RBB30
46	Os11g39530.1	11	23537272	23545497	jacalin-like lectin domain containing protein, expressed
46	Os11g39540.1	11	23553560	23558464	14-3-3 protein, putative, expressed
q46		11	23557075		NBT
46	Os11g39550.1	11	23565236	23575489	Leucine Rich Repeat family protein, expressed
47	Os11g40750.1	11	24375041	24380657	citrate synthase, putative, expressed
47	Os11g40780.1	11	24387280	24390444	disease resistance protein, putative, expressed
q47		11	24390571		NBT
q48		11	28625319	28700561	SB, PB, RB0020, R_S
48	Os11g47447.1	11	28653511	28655918	stripe rust resistance protein Yr10, putative, expressed
48	Os11g47460.1	11	28703899	28705306	MYB family transcription factor, putative, expressed
48	Os11g47460.2	11	28703899	28705306	MYB family transcription factor, putative, expressed
48	Os11g47460.3	11	28703899	28705276	MYB family transcription factor, putative, expressed
48	Os11g47460.4	11	28703899	28705124	MYB family transcription factor, putative, expressed
48	Os11g47490.1	11	28718384	28719242	senescence-induced receptor-like serine/threonine-protein kinase precursor, putative, expressed
48	Os11g47500.1	11	28723113	28724027	glycosyl hydrolase, putative, expressed
49	Os12g09280.2	12	4860192	4861931	RNA polymerase subunit, putative, expressed
49	Os12g09280.1	12	4860236	4863168	RNA polymerase subunit, putative, expressed
49	Os12g09290.1	12	4863260	4875233	tRNA pseudouridine synthase family protein, putative, expressed
49	Os12g09300.1	12	4881029	4884888	amino acid transporter, putative, expressed
49	Os12g09300.2	12	4881029	4884888	amino acid transporter, putative, expressed
49	Os12g09300.3	12	4881029	4884888	amino acid transporter, putative, expressed
q49		12	4885489		RB2030, RBB30
49	Os12g09320.1	12	4893137	4894543	amino acid transporter, putative, expressed
50	Os12g23610.1	12	13404068	13408308	ATP synthase, A subunit family protein, putative, expressed
50	Os12g23630.1	12	13412936	13413223	ATP synthase subunit alpha, mitochondrial, putative, expressed
q50		12	13430242		SB, PB
50	Os12g23700.1	12	13444611	13445594	cyclin-dependent kinase G-2, putative, expressed
51	Os12g30500.1	12	18308207	18310486	DUF593 domain containing protein, expressed
51	Os12g30510.2	12	18310909	18313099	DNA-directed RNA polymerase III subunit RPC9, putative, expressed
51	Os12g30510.1	12	18310911	18313099	DNA-directed RNA polymerase III subunit RPC9, putative, expressed
51	Os12g30510.3	12	18312051	18313102	DNA-directed RNA polymerase III subunit RPC9, putative, expressed
51	Os12g30520.1	12	18314936	18319067	pumilio-family RNA binding repeat containing protein, expressed
q51		12	18332837		RB2030, RBB30
51	Os12g30540.1	12	18334665	18349360	ubiquitin carboxyl-terminal hydrolase, putative, expressed
51	Os12g30550.1	12	18351588	18353679	protein of unknown function domain containing protein, expressed
